# Supplementary material for: Pathological features of the differentiation landscape in esophageal squamous cell cancer and their correlations with prognosis
Source: Front Oncol. 2024 Dec 6;14:1442212. doi: 10.3389/fonc.2024.1442212 (PMC11659131; doi:10.3389/fonc.2024.1442212)
Supplement: Supplementary Table 1 — Correlations between pathologic features. [file Table1.xlsx]

## Sheet: Sheet1
		HPF			10HPF			ITF
		Presence of TB	Absence of TB	P	Presence of TB	Absence of TB	P	Presence of SCI	Absence of SCI	P	Small diameter	Big diameter	P	Less count	More count	P	TSR-poor	TSR-rich	P	depth1	depth2	depth3	P	Nerve-No	Nerve-Yes	P	LV-No	LV-Yes	P	T1-2	T3-4	P	N0	N(+)	P
Subtype	Keratinizing	178	60	0.239	65	171	0.262	209	61	0.026	194	48	0.002	126	112	0.818	207	35	0.35	25	118	98	0.696	116	125	0.849	143	99	0.057	103	139	0.687	109	19	0.001
	Nonkeratinizing	65	15		27	52		32	19		76	4		43	36		72	8		7	43	29		39	40		37	42		32	48		133	61
Tumor budding (1HPF)
Presence								157	87	<0.001	208	36	0.588	132	109	0.413	218	26	0.008	24	120	98	0.531	120	122	0.211	143	100	0.039	104	140	0.687	98	146	0.98
Absence								72	3		62	13		36	37		58	17		5	42	28		31	44		34	41		30	45		30	45
Tumor budding (10HPFs)
Presence								50	42	<0.001	73	19	0.037	51	41	0.536	81	11	0.583	10	46	36	0.736	55	37	0.004	61	31	0.014	37	55	0.831	35	57	0.618
Absence								218	6		193	91		113	106		192	32		18	114	90		93	129		114	109		93	131		92	132
SCI-ITF
	Presence										233	38	0.04	141	125	0.993	231	40	0.087	21	140	108	0.031	125	144	0.173	141	129	0.001	118	153	0.106	99	130	0.05
	Absence										38	13		27	24		48	3		10	22	19		29	22		39	12		16	35		29	64
Nuclear diameter
	≤4 Lymc.													152	115	0.002	235	36	0.972	24	147	99	0.004	132	138	0.619	139	132	<0.001	119	152	0.078	105	166	0.318
	≥5Lymc.													17	34		45	7		8	15	28		23	28		42	9		16	36		24	28
Mitotic count
	＜15																146	23	0.822	15	91	62	0.232	82	87	0.922	93	76	0.581	74	95	0.45	73	96	0.206
	≥15																130	19		17	66	65		71	77		86	62		59	90		54	95
Tumor-Stroma Ratio(%)
stroma-poor	＜50％																			28	148	103	0.037	141	137	0.027	159	120	0.473	126	154	0.003	102	178	0.001
	≥50％																			4	14	24		14	29		22	21		9	34		27	16
Invasion depth
	submucosa																							30	2	<0.001	28	4	<0.001	26	6	<0.001	16	16	0.157
	muscularis propria																							88	73		88	74		82	80		59	103
	adventitia																							37	90		65	62		26	101		54	73
Nerve invasion	No																										104	51	<0.001	91	64	<0.001	56	99	0.172
	Yes																										76	90		43	123		73	93
Lymphovascular-entire	No																													79	102	0.426	82	99	0.039
	Yes																													55	86		47	94
TB: tumor budding
ITF: invasive tumor front
SCI: single cell invasion
Lymc: lymphocyte
LV:lymphovascular invasion
